# Supplementary material for: Somatic mutations in renal cell carcinomas from Chinese patients revealed by whole exome sequencing
Source: Cancer Cell Int. 2018 Oct 17;18:159. doi: 10.1186/s12935-018-0661-5 (PMC6192216; doi:10.1186/s12935-018-0661-5)
Supplement: Supplementary file 1 — Additional file 1: Table S1. Additional table. [file 12935_2018_661_MOESM1_ESM.xlsx]

## Sheet: Sheet1
	ccRCC	ChRCC	PRCC
PI3K-Akt signaling pathway	COL4A4, FGFR2, PIK3CG, IL2RB, CSF1, ITGA11, LAMA2, HSP90B1, LAMB2, GNB2, COL6A5, LAMA5, COL6A3, TSC2, TEK, TNN, LAMC1, MTOR, ANGPT2	AKT1, FLT1, SOS2, TP53	FGFR2, COL4A3, SGK1, RBL2, CHRM2, COL6A3, EPOR, TNN, KIT, THBS1, PPP2R2C, CDK2
mTOR signaling pathway	-	-	-
p53 signaling pathway	-	-	SIAH1, ATR, THBS1, ATM, CDK2
SWI/SNF complex	-	-	-
HIF-1 signaling pathway	PIK3CG, LTBR, VHL, HK3, TEK, MTOR, ANGPT2, PRKCB	AKT1, FLT1	-
Hippo signaling pathway	-	-	AFP, APC2, CSNK1E, CDH1, PPP2R2C, LOC400927-CSNK1E, APC, DVL1
MAPK signaling pathway	-	AKT1, SOS2, TP53	-
